# Supplementary material for: Complete genomic sequencing of canine distemper virus with nanopore technology during an epizootic event
Source: Sci Rep. 2022 Mar 8;12:4116. doi: 10.1038/s41598-022-08183-3 (PMC8904823; doi:10.1038/s41598-022-08183-3)
Supplement: Supplementary file 2 — Supplementary Information 2. [file 41598_2022_8183_MOESM2_ESM.csv]

Sequence Name	Sequence (with extension)	Direction	Length (with extension)	%GC	Pool
CDV_1000_uni_1_LEFT	TTACAAGATCTCGACTATTGGATAGACT	forward	28	35,7	1
CDV_1000_uni_1_LEFT_alt	TTACAAGATCTCGACTATTGGACAGACT	forward	28	39,3	1
CDV_1000_uni_1_RIGHT	CGGCAAGTGCAGAGCTTACTTT	reverse	22	50	1
CDV_1000_uni_1_RIGHT_alt	CGGCAAGTGCAGAGCTTACCTT	reverse	22	54,5	1
CDV_1000_uni_1_RIGHT_alt1	CGGCAAGTGCAGAGCCTACTTT	reverse	22	54,5	1
CDV_1000_uni_2_LEFT	ACCCATTGCTCTGGAGTTATGC	forward	22	50	2
CDV_1000_uni_2_LEFT_alt	ACCCATTGCTATGGAGTTATGC	forward	22	45,5	2
CDV_1000_uni_2_RIGHT	CAGGTCCTGGTTGGATGTCATC	reverse	22	54,5	2
CDV_1000_uni_2_RIGHT_alt	CAGGTCCTGGTTGGATGTCCTC	reverse	22	59,1	2
CDV_1000_uni_2_RIGHT_alt1	CAGGTCCTGGTTGGATGACATC	reverse	22	54,5	2
CDV_1000_uni_2_RIGHT_alt2	CAGGTCCTGGTTGGACATCATC	reverse	22	54,5	2
CDV_1000_uni_3_LEFT	ATCTCGATGAATCACACGAGCC	forward	22	50	1
CDV_1000_uni_3_LEFT_alt	ATCTCGATGAATCACATGAGCC	forward	22	45,5	1
CDV_1000_uni_3_LEFT_alt1	ATCTCGATGAATCACACGAGTC	forward	22	45,5	1
CDV_1000_uni_3_LEFT_alt2	ATCTCGATGAATCACACAAGCC	forward	22	45,5	1
CDV_1000_uni_3_LEFT_alt3	ATCTCGATGAATCACGCAAGCC	forward	22	50	1
CDV_1000_uni_3_RIGHT	GGAGCTCTGGGTTAATGTCGAC	reverse	22	54,5	1
CDV_1000_uni_3_RIGHT_alt	GGAGCTCTGGATTAATGTCGAC	reverse	22	50	1
CDV_1000_uni_3_RIGHT_alt1	GGAGCTCTGGTTTAATGTCGAC	reverse	22	50	1
CDV_1000_uni_4_LEFT	ATATTGCTATTTCCACGATTGAGGG	forward	25	40	2
CDV_1000_uni_4_LEFT_alt	ATATTGCTATTTCTACGATTGAGGG	forward	25	36	2
CDV_1000_uni_4_LEFT_alt1	ATACTGCTATTTCCACTATTGAGGG	forward	25	40	2
CDV_1000_uni_4_LEFT_alt2	ATATTGCCATTTCCACGATTGAGGG	forward	25	44	2
CDV_1000_uni_4_RIGHT	GCGTTACAGACTTGATTTGCACT	reverse	23	43,5	2
CDV_1000_uni_4_RIGHT_alt	GCGTTACAGACTTGGTTTGCACT	reverse	23	47,8	2
CDV_1000_uni_4_RIGHT_alt1	GCGTTACAGACTTGATTAGCACT	reverse	23	43,5	2
CDV_1000_uni_4_RIGHT_alt2	GCGTTACAGACTTGATTCGCGCT	reverse	23	52,2	2
CDV_1000_uni_5_LEFT	TTAGGACACAAGAGCCTAAGTCC	forward	23	47,8	1
CDV_1000_uni_5_LEFT_alt	TTAGGACACAAGAGCCTAAATCC	forward	23	43,5	1
CDV_1000_uni_5_LEFT_alt1	TTAGGACACAAGATCCTAAGTCC	forward	23	43,5	1
CDV_1000_uni_5_LEFT_alt2	TTAGGACACAAGTGCCTAAGTCC	forward	23	47,8	1
CDV_1000_uni_5_RIGHT	TGAAAAGACCCTGATCATCGCT	reverse	22	45,5	1
CDV_1000_uni_5_RIGHT_alt	TGAAAAGACCCTGATCATCACT	reverse	22	40,9	1
CDV_1000_uni_5_RIGHT_alt1	TGAAAAGACCCTGATCGTCGCT	reverse	22	50	1
CDV_1000_uni_6_LEFT	ACTCGACTATCAGACGATGGAAG	forward	23	47,8	2
CDV_1000_uni_6_LEFT_alt	ACTCGATTATCAGACGATGGAAG	forward	23	43,5	2
CDV_1000_uni_6_LEFT_alt1	ACTCGACTATCAGACGATGGTAG	forward	23	47,8	2
CDV_1000_uni_6_LEFT_alt2	ACTCGACTATCGGACGATGGAAG	forward	23	52,2	2
CDV_1000_uni_6_RIGHT	TGGACTTGGTTGGCCTGTTG	reverse	20	55	2
CDV_1000_uni_6_RIGHT_alt	TGGACCTGGTTGACCTGTTG	reverse	20	55	2
CDV_1000_uni_6_RIGHT_alt1	TGGACTTGGTTGGTCTGTTG	reverse	20	50	2
CDV_1000_uni_6_RIGHT_alt2	TGGACTTGGTTGGCCTGTAG	reverse	20	55	2
CDV_1000_uni_7_LEFT	CAACAGGCCAACCAAGTCCA	forward	20	55	1
CDV_1000_uni_7_LEFT_alt	CAACAGGCCAACCAAGCCCA	forward	20	60	1
CDV_1000_uni_7_LEFT_alt1	CAACAGGCCAACCATGTCCA	forward	20	55	1
CDV_1000_uni_7_LEFT_alt2	CAACAGGTCAACCAGGTCCA	forward	20	55	1
CDV_1000_uni_7_RIGHT	TTAACCCTAATCTCTGCCCAACTAA	reverse	25	40	1
CDV_1000_uni_7_RIGHT_alt	TTAACCCTAATCTCTGCCCGACTAG	reverse	25	48	1
CDV_1000_uni_8_LEFT	CAATCCAACCTCAATGCTCAAGC	forward	23	47,8	2
CDV_1000_uni_8_LEFT_alt	CAGTCCAACCTTAATGCTCAAGC	forward	23	47,8	2
CDV_1000_uni_8_LEFT_alt1	CAGTCAAACCTCAATGCTCAAGC	forward	23	47,8	2
CDV_1000_uni_8_RIGHT	TCCAGTTTCTTAAGGGCGTTCC	reverse	22	50	2
CDV_1000_uni_8_RIGHT_alt	TCCAGTTTCTTGAGGGCGTTCC	reverse	22	54,5	2
CDV_1000_uni_8_RIGHT_alt1	TCCAGTTTCTTAAGGGCGATCC	reverse	22	50	2
CDV_1000_uni_9_LEFT	GCCCACTGGTTGAAATAGATGGT	forward	23	47,8	1
CDV_1000_uni_9_LEFT_alt	GCCCACTGGTTGAGATAGATGGT	forward	23	52,2	1
CDV_1000_uni_9_LEFT_alt1	GCCCACTGGTTGAGATAGATGAT	forward	23	47,8	1
CDV_1000_uni_9_LEFT_alt2	GCCCACTGGTTGAAATAAATGGT	forward	23	43,5	1
CDV_1000_uni_9_RIGHT	GTAATTAGTAAAATTCACCTTGATCTTACTAGG	reverse	33	30,3	1
CDV_1000_uni_9_RIGHT_alt	GTAATTAGTAAAATTCACCTTGACCTTACTAGG	reverse	33	33,3	1
CDV_1000_uni_9_RIGHT_alt1	GTAATTAGTAAAATTCACCTTGATCTTGCTAGG	reverse	33	33,3	1
CDV_1000_uni_9_RIGHT_alt2	GTAACTAGTAAAATTCACTTTGATCTTACTAGG	reverse	33	30,3	1
CDV_1000_uni_9_RIGHT_alt3	GTAATTAGTAAAATTCACCTTGACCGTACTAGG	reverse	33	36,4	1
CDV_1000_uni_10_LEFT	TGCCACAAAAACTAAACGAGATCA	forward	24	37,5	2
CDV_1000_uni_10_LEFT_alt	TGCCACAAAAGCTAAACGAGATCA	forward	24	41,7	2
CDV_1000_uni_10_RIGHT	AAGTGGGCTTTCATAATAATCCATACC	reverse	27	37	2
CDV_1000_uni_10_RIGHT_alt	AAGTGGGCTTTCATAATAAACCATACC	reverse	27	37	2
CDV_1000_uni_11_LEFT	TTATGGGCGGTTGACATTACCT	forward	22	45,5	1
CDV_1000_uni_11_LEFT_alt	TTACGGGCGGTTGACCTTACCT	forward	22	54,5	1
CDV_1000_uni_11_LEFT_alt1	TTATGGGCGGTTGACGTTACAT	forward	22	45,5	1
CDV_1000_uni_11_RIGHT	CAAGGTCTGATTAACAATGCTCCC	reverse	24	45,8	1
CDV_1000_uni_11_RIGHT_alt	CAAGGTCTGATTAATAATGCTCCC	reverse	24	41,7	1
CDV_1000_uni_11_RIGHT_alt1	CAAGGTCTGATTAACAATGCTCCC	reverse	24	45,8	1
CDV_1000_uni_12_LEFT	GCCCAATTGTAACCAATAAGCTAGT	forward	25	40	2
CDV_1000_uni_12_LEFT_alt	GCCCAATTGTAACCAATAAACTAGT	forward	25	36	2
CDV_1000_uni_12_RIGHT	GTTATTGCTTCTAACCTTGGGTGAC	reverse	25	44	2
CDV_1000_uni_12_RIGHT_alt	GTTATTGCTTCTAACCTTGGGTGGC	reverse	25	48	2
CDV_1000_uni_12_RIGHT_alt1	GTTATTGCTTCTAACCTCGGGTGAC	reverse	25	48	2
CDV_1000_uni_13_LEFT	AGGAGATTTTACAGGACAATGGCT	forward	24	41,7	1
CDV_1000_uni_13_LEFT_alt	AGGAGATTTTACAGGATAATGGAT	forward	24	33,3	1
CDV_1000_uni_13_LEFT_alt1	AGGAGATTTTACAGGACAATGGCT	forward	24	41,7	1
CDV_1000_uni_13_RIGHT	TGTCTTCTCTTCTACTGGTGCAA	reverse	23	43,5	1
CDV_1000_uni_13_RIGHT_alt	TGTCTTCTCTTCTACTGGTACAA	reverse	23	39,1	1
CDV_1000_uni_13_RIGHT_alt1	TGTCTTCTCTTCTACTTGTGCAA	reverse	23	39,1	1
CDV_1000_uni_14_LEFT	TGGCAAAGGATGAACACGATCT	forward	22	45,5	2
CDV_1000_uni_14_RIGHT	GGTTCTATCACATCCCGTGTCA	reverse	22	50	2
CDV_1000_uni_14_RIGHT_alt	GGTTCTATCACATCCCGCGTCA	reverse	22	54,5	2
CDV_1000_uni_15_LEFT	GCAAAAGCCATTGAGAAAGGGTT	forward	23	43,5	1
CDV_1000_uni_15_LEFT_alt	GCAAAAGCCATTGAGAAGGGGTT	forward	23	47,8	1
CDV_1000_uni_15_RIGHT	CTCAGTGCAGATGTTCCCTCTG	reverse	22	54,5	1
CDV_1000_uni_15_RIGHT_alt	CTCAACGCAGATGTTCCCTCTG	reverse	22	54,5	1
CDV_1000_uni_16_LEFT	AGAAGTCCCGGATATCCTTGAATC	forward	24	45,8	2
CDV_1000_uni_16_LEFT_alt	AGAAGTCCCGGACATCCTTGAATC	forward	24	50	2
CDV_1000_uni_16_RIGHT	TTCAAAGCCCCAGTTGATTGC	reverse	21	47,6	2
CDV_1000_uni_16_RIGHT_alt	TTCAAAGCCCCAGTTAATTGC	reverse	21	42,9	2
CDV_1000_uni_16_RIGHT_alt1	TTCAAAGCCCCAGTTGATCGC	reverse	21	52,4	2
CDV_1000_uni_17_LEFT	ACCACCTAAATGAAGTCTCCGC	forward	22	50	1
CDV_1000_uni_17_LEFT_alt	ACCACCTAAATGAGGTCTCCGC	forward	22	54,5	1
CDV_1000_uni_17_LEFT_alt1	ACCACCTAAATGAAGTCACCGC	forward	22	50	1
CDV_1000_uni_17_LEFT_alt2	ACCACCTAAATGAAGTCACTGC	forward	22	45,5	1
CDV_1000_uni_17_RIGHT	TGTCAGCATTGCACCTGAACC	reverse	21	52,4	1
CDV_1000_uni_17_RIGHT_alt	TGTCAGCATTGCACCTGACCC	reverse	21	57,1	1
CDV_1000_uni_17_RIGHT_alt1	TGTCAACATTGCACCTGAACC	reverse	21	47,6	1
CDV_1000_uni_18_LEFT	GGAGTCCGGAACTATGAGGTTC	forward	22	54,5	2
CDV_1000_uni_18_LEFT_alt	GGAGTCCGAAACTATGAGGTTC	forward	22	50	2
CDV_1000_uni_18_LEFT_alt1	GGAGTCCGGAACTATGAGGTCC	forward	22	59,1	2
CDV_1000_uni_18_RIGHT	CTCCCTTTCCTGACTTGCGATT	reverse	22	50	2
CDV_1000_uni_18_RIGHT_alt	CTCCCTTTCCTGACTTGCAATT	reverse	22	45,5	2
CDV_1000_uni_19_LEFT	GTGGAACATCAATTAGGACTCGATAAAT	forward	28	35,7	1
CDV_1000_uni_19_LEFT_alt	GTGGAACATCAATTAGGACTCGATAAGT	forward	28	39,3	1
CDV_1000_uni_19_LEFT_alt1	GTGGAACATCAATTGGGACTCGATAAAT	forward	28	39,3	1
CDV_1000_uni_19_LEFT_alt2	GTGGAACATCAACTGGGACTCGATAAAT	forward	28	42,9	1
CDV_1000_uni_19_RIGHT	TGAACCACTCTTTTATCTCTTTTGTCT	reverse	27	33,3	1
