# Supplementary material for: Complete genomic sequencing of canine distemper virus with nanopore technology during an epizootic event
Source: Sci Rep. 2022 Mar 8;12:4116. doi: 10.1038/s41598-022-08183-3 (PMC8904823; doi:10.1038/s41598-022-08183-3)
Supplement: Supplementary file 3 — Supplementary Information 3. [file 41598_2022_8183_MOESM3_ESM.csv]

Sequence Name	Sequence (with extension)	Direction	Length (with extension)	%GC	Pool
CDV_2000_uni_1_LEFT	AAAGCATGTCATTATAGTCCTAATCCC	forward	27	37	1
CDV_2000_uni_1_LEFT_alt	AAAGCATGTCATTATAGTCCTAATTCC	forward	27	33,3	1
CDV_2000_uni_1_LEFT_alt1	AAAGCATGTCATCATAGTCCTAATCCC	forward	27	40,7	1
CDV_2000_uni_1_RIGHT	TACCACGAGACTGTCAGCATCT	reverse	22	50	1
CDV_2000_uni_1_RIGHT_alt	TACCACGAGACAGTCAGCATCT	reverse	22	50	1
CDV_2000_uni_1_RIGHT_alt1	TACCACGAGACTGCCAGCATCT	reverse	22	54,5	1
CDV_2000_uni_1_RIGHT_alt2	TACCACGAGACTGTCAACGTCT	reverse	22	50	1
CDV_2000_uni_2_LEFT_alt	ATCTCGATGAATCACATGAGCC	forward	22	45,5	2
CDV_2000_uni_2_LEFT_alt1	ATCTCGATGAATCACACGAGTC	forward	22	45,5	2
CDV_2000_uni_2_LEFT_alt2	ATCTCGATGAATCACACAAGCC	forward	22	45,5	2
CDV_2000_uni_2_LEFT_alt3	ATCTCGATGAATCACGCGAGCC	forward	22	54,5	2
CDV_2000_uni_2_RIGHT	CTCCCTCAACTTGAATGGTGACT	reverse	23	47,8	2
CDV_2000_uni_2_RIGHT_alt	CTCCCTCAACTTGTATGGTGACT	reverse	23	47,8	2
CDV_2000_uni_2_RIGHT_alt1	CTCCCTCGACTTGAATGGTGACT	reverse	23	52,2	2
CDV_2000_uni_3_LEFT	TGCACATCTTAACTCCGTGGAA	forward	22	45,5	1
CDV_2000_uni_3_LEFT_alt	TACACATCTTAACTCCGTGGAA	forward	22	40,9	1
CDV_2000_uni_3_RIGHT	TGGACTCCCTGAACGGCAAT	reverse	20	55	1
CDV_2000_uni_3_RIGHT_alt	TGGACTCCCTGAACAGCAAT	reverse	20	50	1
CDV_2000_uni_3_RIGHT_alt1	TGGACTCCCTGGACGGCAAT	reverse	20	60	1
CDV_2000_uni_3_RIGHT_alt2	TGGACTCCCTGAACTGCAAT	reverse	20	50	1
CDV_2000_uni_4_LEFT	GAGACAAAGGCGTTTTGCAGGA	forward	22	50	2
CDV_2000_uni_4_LEFT_alt	GAGACAGAGGCGTTTTGCAGGA	forward	22	54,5	2
CDV_2000_uni_4_LEFT_alt1	GAGACAAAAGCGTTTTGCAGGA	forward	22	45,5	2
CDV_2000_uni_4_LEFT_alt2	GAGACAAAGGCGTTTTGTAGGA	forward	22	45,5	2
CDV_2000_uni_4_RIGHT	ATGGGATTTGCTGCCGATGC	reverse	20	55	2
CDV_2000_uni_4_RIGHT_alt	ATGGGATTTGCTGCTGATGC	reverse	20	50	2
CDV_2000_uni_4_RIGHT_alt1	ATGGGATTTGCTGCCAATGC	reverse	20	50	2
CDV_2000_uni_4_RIGHT_alt2	ATGGGGTTTGCTGCCGATGC	reverse	20	60	2
CDV_2000_uni_4_RIGHT_alt3	ATGGGATTTGCTGCTGATGC	reverse	20	50	2
CDV_2000_uni_5_LEFT	GATGTCTTGACACCGCTCTTCA	forward	22	50	1
CDV_2000_uni_5_LEFT_alt	GATGTCCTGACACCGCTCTTCA	forward	22	54,5	1
CDV_2000_uni_5_LEFT_alt1	GATGTCTTGACGCCGCTCTTCA	forward	22	54,5	1
CDV_2000_uni_5_LEFT_alt2	GATGTCTTGACACCGCTATTCA	forward	22	45,5	1
CDV_2000_uni_5_RIGHT	GAGAGATGACTCGATCCTGTGC	reverse	22	54,5	1
CDV_2000_uni_5_RIGHT_alt	GAGAGATGACCCGATCCTGTGC	reverse	22	59,1	1
CDV_2000_uni_5_RIGHT_alt2	GAGAGATGACTCGATCTTGTGC	reverse	22	50	1
CDV_2000_uni_6_LEFT	GTGCGTAATATCAAAGAAAGAATTTCAG	forward	28	32,1	2
CDV_2000_uni_6_LEFT_alt	GTGCGTAATATCAAAGAGAGAATTGCAG	forward	28	39,3	2
CDV_2000_uni_6_LEFT_alt1	GTGCGTAATATCAAAGAGAGGATTTCAG	forward	28	39,3	2
CDV_2000_uni_6_RIGHT	TGTTCCAATCTTCTGTGCAACCA	reverse	23	43,5	2
CDV_2000_uni_6_RIGHT_alt	TGTTCCAATCTTCTGTGTAACCA	reverse	23	39,1	2
CDV_2000_uni_7_LEFT	TGGCAAAGGATGAACACGATCT	forward	22	45,5	1
CDV_2000_uni_7_LEFT_alt	TGGCGAAGGATGAACACGATCT	forward	22	50	1
CDV_2000_uni_7_RIGHT	TTCATGTCTGTTCGTTCTTCTGTTGT	reverse	26	38,5	1
CDV_2000_uni_7_RIGHT_alt	TTCATGTCTGTTCTTTCTTCTGTCGT	reverse	26	38,5	1
CDV_2000_uni_7_RIGHT_alt1	TTCATGTCTGTTCTTTCTTCTGTTGT	reverse	26	34,6	1
CDV_2000_uni_8_LEFT	AGAAGTCCCGGATATCCTTGAATC	forward	24	45,8	2
CDV_2000_uni_8_LEFT_alt	AGAAGTCCCGGACATCCTTGAATC	forward	24	50	2
CDV_2000_uni_8_RIGHT	GGGTAAGGTGAAATCTCTCGTTGT	reverse	24	45,8	2
CDV_2000_uni_8_RIGHT_alt	GGATAAGGTGAAATCTCTCGTTGT	reverse	24	41,7	2
CDV_2000_uni_9_LEFT	GCAATCAACTGGGGCTTTGAA	forward	21	47,6	1
CDV_2000_uni_9_LEFT	GCAATTAACTGGGGCTTTGAA	forward	21	42,9	1
CDV_2000_uni_9_RIGHT	TGAACCACTCTTTTATCTCTTTTGTCT	reverse	27	33,3	1
CDV_2000_uni_9_RIGHT_alt	TGAACCACTCTTTTATCTCTTTCGTCT	reverse	27	37	1
CDV_2000_uni_9_RIGHT_alt1	TGAACCACTCTTTTATCTCTTTGGTCT	reverse	27	37	1
CDV_2000_uni_9_RIGHT_alt2	TGAACCACTCCTTTATCTCTTTTGTCT	reverse	27	37	1
